# Supplementary material for: Accurate treatment effect estimation using inverse probability of treatment weighting with deep learning
Source: JAMIA Open. 2025 Apr 26;8(2):ooaf032. doi: 10.1093/jamiaopen/ooaf032 (PMC12033031; doi:10.1093/jamiaopen/ooaf032)
Supplement: ooaf032_Supplementary_Data [file ooaf032_supplementary_data.zip]

Archive with 2 entries (2 files):
- DLPS_supfigure1.pdf
- DLPS_jamia_open_supplementary_rev1_nomarkup.docx
